# Supplementary material for: Pro-inflammatory cytokine polymorphisms and interactions with dietary alcohol and estrogen, risk factors for invasive breast cancer using a post genome-wide analysis for gene–gene and gene–lifestyle interaction
Source: Sci Rep. 2021 Jan 13;11:1058. doi: 10.1038/s41598-020-80197-1 (PMC7807068; doi:10.1038/s41598-020-80197-1)
Supplement: Supplementary file 1 — Supplementary Information. [file 41598_2020_80197_MOESM1_ESM.zip]

Archive with 14 entries (14 files):
- Figure S1. Pathways_2020Mar17.docx
- Figure S2. Consort_BRCA_2020Mar17.docx
- Figure S2. Consort_BRCA_2020Nov30.docx
- Figure S3_two-stage RSF.GMDR_2020July13.docx
- Figure S4_first stage_2020July13.docx
- Figure S5_second stage file_BMI_2020July13.docx
- Figure S6_second stage file_WHR_2020Mar17.docx
- Figure S7_second stage file_WST_2020Mar17.docx
- Figure S8_second stage file_PA_2020Mar17.docx
- Figure S9_second stage file_SFA_2020Mar17.docx
- Table S1.SNP allele freq_2020Mar17.docx
- Table S2.2020July 13.docx
- Table S3.2020July13.docx
- Table S4.2020.July13.docx
